# Supplementary material for: Application of Soft-Clustering to Assess Consciousness in a CLIS Patient
Source: Brain Sci. 2022 Dec 29;13(1):65. doi: 10.3390/brainsci13010065 (PMC9856569; doi:10.3390/brainsci13010065)
Supplement: Supplementary file 1 [file brainsci-13-00065-s001.zip]

Archive with 1 entries (1 files):
- brainsci-2089126-Supplementary.pdf
